# Supplementary material for: Chromatin alterations during the epididymal maturation of mouse sperm refine the paternally inherited epigenome
Source: Epigenetics Chromatin. 2022 Jan 6;15:2. doi: 10.1186/s13072-021-00433-4 (PMC8734183; doi:10.1186/s13072-021-00433-4)
Supplement: Supplementary file 1 — Additional file 1: Table S1. List of all histone posttranslational modifications examined using nano-liquid chromatography followed by triple quadrupole mass spectrometry (LC/MS). Each posttranslational modification is presented as a percentage of the total peptide pool, where the total pool is the sum of unmodified and modified forms. [file 13072_2021_433_MOESM1_ESM.xlsx]

## Sheet: Sheet1
	% of peptide pool			standard deviation
Modification	Caput	Mature		Caput	Mature
H1.4: K25UN	0	0		0	0
H1.4: K25AC	0	0		0	0
H1.4: K25ME1	0	0		0	0
H1.4: K25ME2	0	0		0	0
H1.4: K25ME3	0	0		0	0
H2A: K5UN	96.3176	96.926		0.0555989	0.118682
H2A: K5AC	3.68242	3.07405		0.0555989	0.118682
H2A: K9UN	99.6132	99.5666		0.0327	0.0236528
H2A: K9AC	0.386782	0.433374		0.0327	0.0236528
H2A: K36UN	99.9844	99.993		0.0072651	0.00072642
H2A: K36AC	0.0155952	0.00700382		0.0072651	0.00072642
H2A1: K13UN	99.9765	99.964		0.00592497	0.0111089
H2A1: K13AC	0.0234572	0.0359717		0.00592497	0.0111089
H2A1: K15UN	99.9811	99.9744		0.0143751	0.00729406
H2A1: K15AC	0.018918	0.0255997		0.0143751	0.00729406
H2A1: K15UB	0	0		0	0
H2A3: K13UN	99.9962	99.9941		0.00080458	0.00151135
H2A3: K13AC	0.00377008	0.00588889		0.00080458	0.00151135
H2A3: K15UN	99.8629	99.915		0.0263658	0.00106203
H2A3: K15AC	0.137086	0.0849889		0.0263658	0.00106203
H2A3: K15UB	0	0		0	0
H3R2UN: K4UN	85.9994	93.9101		0.869725	0.238348
H3R2UN: K4ME1	13.1328	5.88779		0.802703	0.244724
H3R2UN: K4ME2	0.573121	0.103464		0.0220658	0.00734301
H3R2UN: K4ME3	0.196633	0.0649695		0.00425631	0.01061
H3R2UN: K4AC	0.0980682	0.0337084		0.0504707	0.00769575
H3R2UN: Q5UN	99.5822	99.3587		0.14371	0.0356751
H3R2UN: Q5ME1	0.417776	0.6413		0.14371	0.0356751
H3: K9UN	25.5826	35.4977		0.503205	1.48111
H3: K9AC	1.92384	1.07461		0.10079	0.0439787
H3: K9ME1	17.0374	20.442		0.365726	1.13106
H3: K9ME2	50.6398	37.1746		0.67355	2.30218
H3: K9ME3	4.81639	5.81111		0.231152	0.229215
H3: K14UN	65.1194	77.9169		1.21868	0.18874
H3: K14AC	34.8806	22.0831		1.21868	0.18874
H3: K18UN	92.4074	95.2197		0.188576	0.125989
H3: K18AC	5.90592	3.30904		0.147991	0.103396
H3: K18ME1	1.68671	1.47131		0.0522946	0.02352
H3: Q19UN	99.213	99.1489		0.0315349	0.0519642
H3: Q19ME1	0.786974	0.851092		0.0315349	0.0519642
H3: K23UN	76.1485	85.6374		0.247753	0.469639
H3: K23AC	23.7872	14.3045		0.248112	0.4714
H3: K23ME1	0.0643719	0.0581617		0.00040795	0.00197185
H3: R42UN	99.886	99.9609		0.0111235	0.00636701
H3: R42ME2	0.113969	0.039072		0.0111235	0.00636701
H3: R49UN	99.1648	99.6527		0.0470862	0.0154979
H3: R49ME2	0.835229	0.347335		0.0470862	0.0154979
H3: Q55UN	99.0697	99.1452		0.0675089	0.136754
H3: Q55ME1	0.930334	0.854824		0.0675089	0.136754
H3: K56UN	99.9021	99.9567		0.00987842	0.00840438
H3: K56AC	0.0461027	0.00938006		0.0107874	0.00342441
H3: K56ME1	0.0517983	0.0338884		0.0044956	0.0113973
H3: K64UN	99.9502	99.9964		0.0100609	0.00201843
H3: K64AC	0.0498102	0.00356052		0.0100609	0.00201843
H3: K79UN	64.8058	74.6111		0.689141	0.604669
H3: K79AC	2.45657	0.275106		0.542684	0.0368873
H3: K79ME1	22.4755	22.2183		1.11535	0.542285
H3: K79ME2	9.71821	2.79638		0.57058	0.140794
H3: K79ME3	0.543879	0.0991092		0.094909	0.0205726
H3: K122UN	99.9177	99.9944		0.0185829	0.00213545
H3: K122AC	0.0823163	0.00563226		0.0185829	0.00213545
H3.1: K27UN	4.55446	7.1125		0.125523	0.131515
H3.1: K27AC	0.400724	0.365786		0.0159403	0.0296559
H3.1: K27ME1	17.9117	23.2793		0.122886	0.32574
H3.1: K27ME2	60.3402	52.3566		0.473329	0.914439
H3.1: K27ME3	16.7929	16.8859		0.281758	0.474806
H3.1: K36UN	34.4332	46.5101		0.329053	0.992613
H3.1: K36AC	0.347588	0.17729		0.0326685	0.00995093
H3.1: K36ME1	32.9712	29.6224		0.696788	0.624012
H3.1: K36ME2	25.3115	17.051		0.523592	0.367231
H3.1: K36ME3	6.93657	6.63928		0.151657	0.0947822
H3.3: K27UN	15.6087	21.5735		0.0897767	0.399445
H3.3: K27AC	5.76694	1.27278		0.0838803	0.0771538
H3.3: K27ME1	37.0931	40.9767		0.517699	0.713854
H3.3: K27ME2	32.5514	27.4683		0.51549	0.602506
H3.3: K27ME3	8.97987	8.70873		0.0920572	0.124455
H3.3: K27M	0	0		0	0
H3.3: K36UN	12.3472	20.3914		0.0631347	0.541208
H3.3: K36AC	3.36517	0.564562		0.0780628	0.0611416
H3.3: K36ME1	20.5358	20.9744		0.317602	0.586542
H3.3: K36ME2	43.7126	42.3354		0.335641	0.747603
H3.3: K36ME3	20.0392	15.7343		0.019111	0.506059
H4: K5UN	96.795	96.9913		0.0971755	0.0711916
H4: K5AC	3.20505	3.00874		0.0971755	0.0711916
H4: K8UN	96.5168	95.5257		0.144521	0.110993
H4: K8AC	3.48317	4.47429		0.144521	0.110993
H4: K12UN	98.3628	97.6182		0.083861	0.0151025
H4: K12AC	1.6372	2.38183		0.083861	0.0151025
H4: K16UN	80.4056	66.7116		0.586531	1.26989
H4: K16AC	19.5944	33.2884		0.586531	1.26989
H4: K20UN	0.122742	1.54443		0.0483047	0.147128
H4: K20ME1	0.196016	1.04993		0.0054715	0.0545563
H4: K20ME2	86.9996	68.0631		0.0691109	0.451644
H4: K20ME3	12.4903	29.2798		0.0566639	0.35828
H4: K20AC	0.191357	0.062707		0.0333297	0.00823005
